# Supplementary material for: Pueraria lobata Potentially Treating Prostate Cancer on Single-Cell Level by Network Pharmacology and AutoDock: Clinical Findings and Drug Targets
Source: Comput Math Methods Med. 2022 Nov 21;2022:3758219. doi: 10.1155/2022/3758219 (PMC9705089; doi:10.1155/2022/3758219)
Supplement: Supplementary Materials — Supplementary forms and pictures are in supplementary files. [file 3758219.f1.zip]

Archive with 6 entries (6 files):
- Figure.S1.pdf
- Figure.S2.pdf
- Figure.S3.pdf
- Figure.S4.pdf
- Figure.S5.pdf
- Supplementary files.docx
